# Supplementary material for: Pulmonary Telerehabilitation and Telemonitoring for Patients with Chronic Obstructive Pulmonary Disease: A Single-Arm Pilot Feasibility Study
Source: J Clin Med. 2026 Jul 7;15(13):5292. doi: 10.3390/jcm15135292 (PMC13362692; doi:10.3390/jcm15135292)
Supplement: Supplementary file 1 [file jcm-15-05292-s001.zip]

Archive with 1 entries (1 files):
- jcm-4371189-supplementary.pdf
